# Supplementary material for: DNA Methylation and Asthma Acquisition during Adolescence and Post-Adolescence, an Epigenome-Wide Longitudinal Study
Source: J Pers Med. 2022 Feb 2;12(2):202. doi: 10.3390/jpm12020202 (PMC8877984; doi:10.3390/jpm12020202)
Supplement: Supplementary file 1 [file jpm-12-00202-s001.zip]

Archive with 2 entries (2 files):
- jpm-1558366-supplementary figure.pdf
- jpm-1558366-supplementary tables.xlsx
